# Supplementary material for: Intravascular Lithotripsy for the Treatment of Stent Underexpansion: The Multicenter IVL-DRAGON Registry
Source: J Clin Med. 2022 Mar 23;11(7):1779. doi: 10.3390/jcm11071779 (PMC9000023; doi:10.3390/jcm11071779)
Supplement: Supplementary file 1 [file jcm-11-01779-s001.zip]

Archive with 1 entries (1 files):
- jcm-1647830-supplementary Figure S1.tiff
